# Supplementary material for: Methodological Considerations in the Kinematic and Kinetic Analysis of Human Movement among Healthy Adolescents: A Scoping Review of Nonlinear Measures in Data Processing
Source: Sensors (Basel). 2022 Dec 28;23(1):304. doi: 10.3390/s23010304 (PMC9823368; doi:10.3390/s23010304)
Supplement: Supplementary file 1 [file sensors-23-00304-s001.zip]

Archive with 1 entries (1 files):
- sensors-2050265-supplementary.pdf
